# Supplementary material for: Bacterial Communities across Multiple Ecological Niches (Water, Sediment, Plastic, and Snail Gut) in Mangrove Habitats
Source: Microorganisms. 2024 Jul 30;12(8):1561. doi: 10.3390/microorganisms12081561 (PMC11356523; doi:10.3390/microorganisms12081561)
Supplement: Supplementary file 1 [file microorganisms-12-01561-s001.zip]

Archive with 1 entries (1 files):
- microorganisms-3075484-supplementary.pdf
